# Supplementary material for: The Transcriptome of Cunninghamia lanceolata male/female cone reveal the association between MIKC MADS-box genes and reproductive organs development
Source: BMC Plant Biol. 2020 Nov 5;20:508. doi: 10.1186/s12870-020-02634-7 (PMC7643283; doi:10.1186/s12870-020-02634-7)
Supplement: Supplementary file 1 — Additional file 1. All reference sequences for phylogenetic tree. [file 12870_2020_2634_MOESM1_ESM.xlsx]

## Sheet: Vitis vinifera
TF ID	Name in Phylogenetic tree
GSVIVT01000802001	VvAG1
GSVIVT01003861001	VvAGL17
GSVIVT01005934001	VvSVP1
GSVIVT01008139001	VvSEP2
GSVIVT01008140001	VvFUL1
GSVIVT01008560001	VvTM8a
GSVIVT01008806001	VvPI
GSVIVT01009815001	VvAP3a
GSVIVT01010521001	VvSEP3
GSVIVT01012110001	VvABS2
GSVIVT01012249001	VvSEP4
GSVIVT01012250001	VvAP1
GSVIVT01021303001	VvAG2
GSVIVT01025916001	VvAGL12
GSVIVT01025945001	VvAG3
GSVIVT01026207001	VvABS1
GSVIVT01027577001	VvAGL6a
GSVIVT01027579001	VvSOC1a
GSVIVT01036549001	VvFUL2
GSVIVT01036551001	VvSEP1

## Sheet: Oryza sativa
TF ID	Name in Phylogenetic tree
LOC_Os01g10504.1	OsMADS3
LOC_Os01g66030.1	OsMADS2
LOC_Os02g45770.1	OsMADS6
LOC_Os03g08754.1	OsMADS47
LOC_Os03g54160.1	OsMADS14
LOC_Os04g23910.1	OsMADS25
LOC_Os04g49150.1	OsMADS17
LOC_Os05g11414.1	OsMADS58
LOC_Os05g34940.1	OsMADS4
LOC_Os06g11330.1	OsMADS55
LOC_Os06g49840.2	OsMADS16
LOC_Os07g01820.1	OsMADS15
LOC_Os07g41370.1	OsMADS18
LOC_Os08g02070.1	OsMADS26
LOC_Os08g33488.1	OsMADS23
LOC_Os10g39130.1	OsMADS56
LOC_Os12g10520.1	OsMADS33
LOC_Os12g31748.2	OsMADS20

## Sheet: Arabidopsis thaliana
TF ID	Name in Phylogenetic tree
AT4G18960.1	At.AG
AT1G71692.1	At.AGL12
AT3G61120.1	At.AGL13
AT4G11880.1	At.AGL14
AT3G57230.1	At.AGL16
AT2G22630.1	At.AGL17
AT4G22950.1	At.AGL19
AT4G37940.1	At.AGL21
AT4G24540.1	At.AGL24
AT2G26320.1	At.AGL33
AT5G62165.3	At.AGL42
AT2G45650.1	At.AGL6
AT1G77980.1	At.AGL66
AT1G77950.2	At.AGL67
AT5G51870.3	At.AGL71
AT3G30260.1	At.AGL79
AT2G14210.1	At.ANR1
AT1G69120.1	At.AP1
AT3G54340.1	At.AP3
AT1G26310.1	At.CAL
AT5G10140.1	At.FLC
AT5G60910.1	At.FUL
AT1G31140.2	At.GOA
AT1G77080.4	At.MAF1
AT5G65050.3	At.MAF2
AT5G65060.1	At.MAF3
AT5G65070.3	At.MAF4
AT5G65080.1	At.MAF5
AT5G20240.1	At.PI
AT5G15800.2	At.SEP1
AT3G02310.1	At.SEP2
AT1G24260.2	At.SEP3
AT2G03710.1	At.SEP4
AT3G58780.3	At.SHP1
AT2G42830.2	At.SHP2
AT2G45660.1	At.SOC1
AT4G09960.3	At.STK
AT2G22540.1	At.SVP
AT5G23260.2	At.TT16

## Sheet: Cryptomeria japonica
Accession number	Name in Phylogenetic tree
AF097746	CjMADS1
AF097747	CjMADS2
AB359037	CjMADS5
AB359036	CjMADS6
AB359033	CjMADS7
AB359034	CjMADS8
AB359035	CjMADS9
AB359032	CjMADS10
AB359031	CjMADS4
AB124812	CjMADS3
AB359027	CjMADS11
AB359028	CjMADS12
AB359030	CjMADS15

## Sheet: Picea abies
Accession number	Name in Phylogenetic tree
X80902.1	DAL1
X79280.1	DAL2
X79281.1	DAL3
KC347013	DAL4
KC347011	DAL5
KC347010	DAL6
AF064080.1	DAL10
AF158539.1	DAL11
AF158541.1	DAL12
AY269278.1	DAL13
KC347012	DAL14
KC347015	DAL19
KC347016	DAL21
KC347017	DAL22
KC347018	DAL23

## Sheet: Pinus taeda
Gene number	Name in Phylogenetic tree
PITA_000006571	PITA_GMADS
PITA_000045452	PITA45452
PITA_000039230	PITA39230
PITA_000032439	PITA32439
PITA_000015182	PITA_AG15.1
PITA_000059648	PITA_AG15.2
PITA_000047114	PITA_AG15.3
PITA_000047115	PITA_AG15.4
