# Supplementary material for: The Transcriptome of Cunninghamia lanceolata male/female cone reveal the association between MIKC MADS-box genes and reproductive organs development
Source: BMC Plant Biol. 2020 Nov 5;20:508. doi: 10.1186/s12870-020-02634-7 (PMC7643283; doi:10.1186/s12870-020-02634-7)
Supplement: Supplementary file 2 — Additional file 2 Table S1. Sequencing statistics of C. lanceolata cone RNA-seq libraries. Individual libraries were generated from four specific RNA pools, two from female cones (F3 and F4) and two from male cones (M3 and M4). Table S2. Summary on assembled transcripts and unigenes of all samples. Table S3. Summary on annotation transcription factors (TFs). [file 12870_2020_2634_MOESM2_ESM.xlsx]

## Sheet: Sheet1
Table S1. Sequencing statistics of C. lanceolata flower libraries.
Sample	Total Read Pairs	Cleaned Reads Pairs	No. of nt(GB)
F3female	22188695	22123838	6.64
F3male	18114397	18051760	5.42
F4female	18731606	18299131	5.49
F4male	22054735	21990476	6.6
Total	81089433	80465205	24.14
Individual libraries were generated from four specific RNA pools, two for female flowers (F3 and F4) and two for male flowers (M3 and M4)
Table S2. Summary on assembled transcripts and unigenes of all samples.
Summary	Number
Total trinity unigenes:	63223
Total trinity transcripts:	97856
Contig N50( based on contigs)	1925
Median contig length	784
Average contig length	1228
Contig N50(based on unigene)	1721
Median contig length	620
Average contig length	1066
Table S3. Summary on annotation transcription factors (TFs).
Summary	Number
TFs	2117
