# Supplementary material for: The Transcriptome of Cunninghamia lanceolata male/female cone reveal the association between MIKC MADS-box genes and reproductive organs development
Source: BMC Plant Biol. 2020 Nov 5;20:508. doi: 10.1186/s12870-020-02634-7 (PMC7643283; doi:10.1186/s12870-020-02634-7)
Supplement: Supplementary file 3 — Additional file 3 Table S4. All C. lanceolata MIKC type MADS-box genes. [file 12870_2020_2634_MOESM3_ESM.xlsx]

## Sheet: sheet 1
Table S4. All C. lanceolata MIKC type MADS-box genes.
Gene name	Transcript for phylogenetic tree	Type
ClMADS1	TR12703|c0g1i1|m.5994	SEP
ClMADS2	TR129594|c0g1i1|m.60138	SEP
ClMADS3	TR58664|c0g1i1|m.29644	SEP
ClMADS4	TR139095|c0g1i1|m.69551	AGL6
ClMADS5	TR65241|c0g1i1|m.33232	AGL6
ClMADS6	TR166604|c0g1i1|m.98076	AG
ClMADS7	TR47628|c0g1i1|m.24340	AG
ClMADS8	TR25454|c0g1i1|m.12355	AG
ClMADS9	TR38461|c0g1i1|m.19506	AGL12
ClMADS10	TR972|c0g1i1|m.455	SOC1
ClMADS11	TR186763|c0g1i3|m.123430	TM8
ClMADS12	TR156879|c0g5i1|m.87298	TM8
ClMADS13	TR131817|c4g21i2|m.62899	TM8
ClMADS14	TR131817|c4g14i3|m.62892	TM8
ClMADS15	TR144738|c2g18i1|m.74995	TM8
ClMADS16	TR181710|c4g11i2|m.118063	TM8
ClMADS17	TR63803|c0g1i2|m.32651	AGL17
ClMADS18	TR158509|c0g1i2|m.88667	SVP
ClMADS19	TR165833|c0g1i1|m.97225	SVP
ClMADS20	TR174509|c5g4i1|m.108223	SVP
ClMADS21	TR174509|c5g5i1|m.108227	SVP
ClMADS22	TR43072|c0g1i1|m.22301	AP3/PI
ClMADS23	TR34174|c0g1i1|m.17463	AP3/PI
ClMADS24	TR13301|c0g1i1|m.6312	AP3/PI
ClMADS25	TR174776|c0g1i1|m.108700	AGL6
ClMADS26	TR29914|c0g1i1|m.15346	AGL6
ClMADS27	TR60512|c0g1i1|m.30808	AG
ClMADS28	TR60512|c0g2i1|m.30809	AG
ClMADS29	TR26418|c0g1i1|m.13004	AG
ClMADS30	TR40784|c0g2i1|m.20903	GGM7
ClMADS31	TR40784|c0g3i1|m.20904	GGM7
ClMADS32	TR40784|c0g1i1|m.20902	GGM7
ClMADS33	TR186785|c0g4i2|m.123662	AGL15
ClMADS34	TR186785|c0g5i3|m.123665	AGL15
ClMADS35	TR186785|c0g6i1|m.123666	AGL15
ClMADS36	TR195668|c2g3i1|m.132885	AGL15
ClMADS37	TR187850|c3g2i1|m.126635	GGM7
ClMADS38	TR187850|c3g3i1|m.126636	GGM7
ClMADS39	TR187850|c4g4i1|m.126639	GGM7
ClMADS40	TR187850|c4g8i1|m.126640	GGM7
ClMADS41	TR127123|c2g1i1|m.57698	MADS41
ClMADS42	TR181676|c1g7i8|m.117659	AP3/PI
ClMADS43	TR181676|c1g8i3|m.117668	AP3/PI
ClMADS44	TR2279|c0g1i2|m.959	AP3/PI
ClMADS45	TR93125|c0g1i1|m.40454	AP3/PI
ClMADS46	TR151154|c0g1i1|m.82412	AP3/PI
ClMADS47	TR57881|c0g1i1|m.29295	AP3/PI
