# Supplementary material for: The Transcriptome of Cunninghamia lanceolata male/female cone reveal the association between MIKC MADS-box genes and reproductive organs development
Source: BMC Plant Biol. 2020 Nov 5;20:508. doi: 10.1186/s12870-020-02634-7 (PMC7643283; doi:10.1186/s12870-020-02634-7)
Supplement: Supplementary file 5 — Additional file 5 Table S5. Differential expressed MIKC MADS-box genes of C. lanceolata. [file 12870_2020_2634_MOESM5_ESM.xlsx]

## Sheet: sheet 1
Table S5. Didderential expressed MIKC MADS-box genes of C. lanceolata
Gene name	Type	Female (FPKM)	Male (FPKM)	Leave (FPKM)
ClMADS6	AG	64.84	0.995	0
ClMADS7	AG	39.835	118.165	0.115268
ClMADS8	AG	60.53	2.635	0
ClMADS10	SOC1	62.9	6.55	0.522166
ClMADS11	TM8	34.6	6.275	0
ClMADS12	TM8	7.515	1.73	0
ClMADS13	TM8	220.1	50.315	0
ClMADS15	TM8	92.155	39.84	0.241333
ClMADS16	TM8	16.655	5.635	0
ClMADS18	SVP	12.05	2.575	1.59971
ClMADS19	SVP	13.14	3.015	0.0227391
ClMADS21	SVP	23.755	5.49	3.98726
ClMADS25	AGL6	63.265	43.83	0
ClMADS26	AGL6	243.235	77.59	2.9087
ClMADS30	GGM7	6.29	0.165	0
ClMADS31	GGM7	11.815	0.31	0
ClMADS32	GGM7	53.265	0.095	0
ClMADS34	AGL15	0.095	10.82	0
ClMADS36	AGL15	0.255	81.24	0
ClMADS39	GGM7	8.335	6.515	0
ClMADS40	GGM7	9.13	3.47	0
ClMADS41	MADS41	32.865	0.15	0
ClMADS42	AP3/PI	36.955	0.2	0
ClMADS44	AP3/PI	5.61	12.835	0.793982
ClMADS45	AP3/PI	12.245	343.81	0
ClMADS46	AP3/PI	9.12	109.14	13.3068
ClMADS47	AP3/PI	0.4	49.195	0
