# Supplementary material for: The Transcriptome of Cunninghamia lanceolata male/female cone reveal the association between MIKC MADS-box genes and reproductive organs development
Source: BMC Plant Biol. 2020 Nov 5;20:508. doi: 10.1186/s12870-020-02634-7 (PMC7643283; doi:10.1186/s12870-020-02634-7)
Supplement: Supplementary file 6 — Additional file 6 Table S6. List of the primers used for qRT-PCR. [file 12870_2020_2634_MOESM6_ESM.xlsx]

## Sheet: Sheet1
Table S6. List of the primers used for qRT-PCR.
Candidate genes	Primer F (5’-3’ )	Primer R (5’-3’ )	Fragment Length
ClMADS7	ATTCGTTCATCTCCAAACCT	CAAACAAGGAATGGAGGAGA	166bp
ClMADS10	ACCATAGAAGTTGACCTGACAA	CTGGTGTGCAAGAGAGATAGC	205bp
ClMADS16	GGGGAAGCTCTACGAATTTG	CACCAGATTAGAGTTTTCCAC	187bp
ClMADS26	TCCTGACATTTTATCCTGCCTT	GGAAAACCCGTCTCAATTGC	204bp
ClMADS34	GAGCCCAAGTTCTCGAAGC	CAGCTCACCGACTAGATAAGC	189bp
ClMADS47	CTGTAGCCACCCACAACCTT	ACCATTCCAACATACATGAGGT	174bp
